# Supplementary material for: Comparative Analysis of the Chloroplast Genomes of Grewia tembensis Fresen and Closely Related Species of Grewioideae Hochr: A Phylogenetic and Conservation Perspective
Source: Genes (Basel). 2025 Sep 23;16(10):1124. doi: 10.3390/genes16101124 (PMC12564379; doi:10.3390/genes16101124)
Supplement: Supplementary file 1 [file genes-16-01124-s001.zip]

Archive with 1 entries (1 files):
- genes-3798014-supplementary.pdf
